# Supplementary material for: Anatomical Study of the Application of a Galeo-Pericranial Flap in Oral Cavity Defects Reconstruction
Source: J Clin Med. 2023 Dec 6;12(24):7533. doi: 10.3390/jcm12247533 (PMC10743416; doi:10.3390/jcm12247533)
Supplement: Supplementary file 1 [file jcm-12-07533-s001.zip]

Archive with 2 entries (2 files):
- jcm-2745795-supplementary.pdf
- jcm-2745795-Video S1.mp4
